# Supplementary material for: Rapid regrowth and detection of microbial contaminants in equine fecal microbiome samples
Source: PLoS One. 2017 Nov 1;12(11):e0187044. doi: 10.1371/journal.pone.0187044 (PMC5665523; doi:10.1371/journal.pone.0187044)
Supplement: S1 Table — (XLSX) [file pone.0187044.s002.xlsx]

## Sheet: Table S1
S1 Table - Sample metadata
Sample ID	Sequencing run	Horse Name	Date	Time(hrs)	Type	Research_objective	Sample Site	Sample Location	Age (yrs)	Gender	Breed	Health	total reads	nOTUs	Feed	Hay	Pasture_time_hrs	Activity.Level	Alfalfa	Alfalfa_times_day
EQ_1_1_29_15	1	Margarita	2015-01-28	NA	regular	iii	Folsom_Farm	USA:Folsom,LA	4	Mare	Thoroughbred	healthy	8567	301	NA	Flake of grass hay AM and PM	0	None	NA	NA
EQ_2_1_29_15	1	Young Paint	2015-01-28	NA	regular	iii	Folsom_Farm	USA:Folsom,LA	19	Mare	Paint	healthy	8948	374	NA	Flake of grass hay AM and PM	14	None	NA	NA
EQ_3_1_29_15	1	Old Paint	2015-01-28	NA	regular	iii	Folsom_Farm	USA:Folsom,LA	22	Mare	Paint	healthy	9667	363	NA	Flake of grass hay AM and PM	0	None	NA	NA
EQ_4_1_29_15	1	Dancer	2015-01-28	NA	regular	iii	Folsom_Farm	USA:Folsom,LA	6	Mare	Quarter Horse	healthy	14384	380	2Q Total Equine	Flake of grass hay AM and PM	8	Moderate	no	0
EQ_5_1_29_15	1	Mia	2015-01-28	NA	regular	iii	Folsom_Farm	USA:Folsom,LA	21	Mare	Quarter Horse	healthy	7347	399	4Q Equine Senior	Flake of grass hay AM and PM	8	None	AM and PM	2
EQ_6_1_29_15	1	Fortoula	2015-01-28	NA	regular	iii	Folsom_Farm	USA:Folsom,LA	12	Mare	Trakehner	healthy	11557	360	NA	Flake of grass hay AM and PM	0	Active	NA	NA
EQ_7_1_29_15	1	Leroy	2015-01-28	NA	regular	iii	Folsom_Farm	USA:Folsom,LA	6	Stallion	Thoroughbred	healthy	11704	346	NA	Flake of grass hay AM and PM	0	None	NA	NA
EQ_BAY_1_29_15	1	Bay Mare	2015-01-28	NA	regular	iii	Folsom_Farm	USA:Folsom,LA	5	Mare	Thoroughbred	healthy	15593	394	NA	Flake of grass hay AM and PM	0	None	NA	NA
EQ_BEA_1_20_15	1	Beauty	2015-01-20	NA	regular	iii	Hammond_Farm	USA:Hammond,LA	12	Mare	Arabian	healthy	5262	385	2.5lbs Healthy Edge AM and PM	Flake of grass hay PM	8	Low	AM	1
EQ_BEL_1_20_15	1	Bella	2015-01-20	NA	regular	iii	Hammond_Farm	USA:Hammond,LA	14	Mare	Arabian	healthy	2956	352	2.5lbs Equine Senior AM and PM	Flake of Grass hay PM	8	None	AM	1
EQ_BIE_1_15_15	1	Bien	2015-01-14	NA	regular	iii	Loranger_Farm	USA:Loranger,LA	9	Gelding	Warmblood	healthy	4857	555	3.5lbs Equine Senior Am and PM	flake of grass hay AM	6	Active	PM	1
EQ_BIE_EDG1_10_29_15_X70	2	Bien	2015-10-29	NA	edge	i	Loranger_Farm	USA:Loranger,LA	10	Gelding	Warmblood	healthy	26718	445	3.5lbs Equine Senior Am and PM	NA	NA	NA	NA	NA
EQ_BIE_EDG2_10_29_15_X71	2	Bien	2015-10-29	NA	edge	i	Loranger_Farm	USA:Loranger,LA	10	Gelding	Warmblood	healthy	8843	333	3.5lbs Equine Senior Am and PM	NA	NA	NA	NA	NA
EQ_BIE_EDG3_10_29_15_X72	2	Bien	2015-10-29	NA	edge	i	Loranger_Farm	USA:Loranger,LA	10	Gelding	Warmblood	healthy	2364	286	3.5lbs Equine Senior Am and PM	NA	NA	NA	NA	NA
EQ_BIE_MAS1_10_29_15_x73	2	Bien	2015-10-29	NA	mashed	i	Loranger_Farm	USA:Loranger,LA	10	Gelding	Warmblood	healthy	11748	469	3.5lbs Equine Senior Am and PM	NA	NA	NA	NA	NA
EQ_BIE_MAS2_10_29_15_X74	2	Bien	2015-10-29	NA	mashed	i	Loranger_Farm	USA:Loranger,LA	10	Gelding	Warmblood	healthy	20113	806	3.5lbs Equine Senior Am and PM	NA	NA	NA	NA	NA
EQ_BIE_MAS3_10_29_15_X75	2	Bien	2015-10-29	NA	mashed	i	Loranger_Farm	USA:Loranger,LA	10	Gelding	Warmblood	healthy	17982	619	3.5lbs Equine Senior Am and PM	NA	NA	NA	NA	NA
EQ_CAR_1_13_15	1	Carush	2015-01-12	NA	regular	iii	Loranger_Farm	USA:Loranger,LA	22	Stallion	Warmblood	healthy	3959	521	3lbs Equine Senior Am and PM	Flake of grass hay noon	4	Active	AM and PM	2
EQ_CAR_EDG2_10_22_15_X65	2	Carush	2015-10-22	NA	edge	i	Loranger_Farm	USA:Loranger,LA	22	Stallion	Warmblood	healthy	8792	618	3lbs Equine Senior AM and PM	NA	NA	NA	NA	NA
EQ_CAR_EDG3_10_22_15_X66	2	Carush	2015-10-22	NA	edge	i	Loranger_Farm	USA:Loranger,LA	22	Stallion	Warmblood	healthy	13368	663	3lbs Equine Senior AM and PM	NA	NA	NA	NA	NA
EQ_CAR_EGD1_10_22_15_X64	2	Carush	2015-10-22	NA	edge	i	Loranger_Farm	USA:Loranger,LA	22	Stallion	Warmblood	healthy	10383	473	3lbs Equine Senior AM and PM	NA	NA	NA	NA	NA
EQ_CAR_MAS1_10_22_15_X67	2	Carush	2015-10-22	NA	mashed	i	Loranger_Farm	USA:Loranger,LA	22	Stallion	Warmblood	healthy	4535	370	3lbs Equine Senior AM and PM	NA	NA	NA	NA	NA
EQ_CAR_MAS2_10_22_15_X68	2	Carush	2015-10-22	NA	mashed	i	Loranger_Farm	USA:Loranger,LA	22	Stallion	Warmblood	healthy	11253	610	3lbs Equine Senior AM and PM	NA	NA	NA	NA	NA
EQ_CAR_MAS3_10_22_15_X69	2	Carush	2015-10-22	NA	mashed	i	Loranger_Farm	USA:Loranger,LA	22	Stallion	Warmblood	healthy	18858	755	3lbs Equine Senior AM and PM	NA	NA	NA	NA	NA
EQ_CAR0_8_27_15_X1	2	Carush	2015-08-27	0	time_study	ii	Loranger_Farm	USA:Loranger,LA	22	Stallion	Warmblood	healthy	13712	871	3lbs Equine Senior AM and PM	NA	NA	NA	NA	NA
EQ_CAR12_8_27_15_X5	2	Carush	2015-08-27	12	time_study	ii	Loranger_Farm	USA:Loranger,LA	22	Stallion	Warmblood	healthy	59704	669	3lbs Equine Senior AM and PM	NA	NA	NA	NA	NA
EQ_CAR2_8_27_15_X2	2	Carush	2015-08-27	2	time_study	ii	Loranger_Farm	USA:Loranger,LA	22	Stallion	Warmblood	healthy	8253	922	3lbs Equine Senior AM and PM	NA	NA	NA	NA	NA
EQ_CAR4_8_27_15_X3	2	Carush	2015-08-27	4	time_study	ii	Loranger_Farm	USA:Loranger,LA	22	Stallion	Warmblood	healthy	17443	1121	3lbs Equine Senior AM and PM	NA	NA	NA	NA	NA
EQ_CAR6_8_27_15_X4	2	Carush	2015-08-27	6	time_study	ii	Loranger_Farm	USA:Loranger,LA	22	Stallion	Warmblood	healthy	35698	972	3lbs Equine Senior AM and PM	NA	NA	NA	NA	NA
EQ_CHA_1_20_15	1	Charlie	2015-01-20	NA	regular	iii	Folsom_Farm	USA:Folsom,LA	10	Gelding	Thoroughbred	healthy	2839	377	3Q Quality Blend	Flake of grass hay AM and PM	8	None	AM	1
EQ_HAD_1_20_15	1	Haddie	2015-01-20	NA	regular	iii	Hammond_Farm	USA:Hammond,LA	22	Mare	Arabian	healthy	6271	340	2.5lbs Healthy Edge AM and PM	flake of grass hay AM	8	None	AM	1
EQ_JOE_1_20_15	1	Joey	2015-01-20	NA	regular	iii	Folsom_Farm	USA:Folsom,LA	6	Gelding	Quarter Horse	healthy	4646	306	4Q Quality Blend	Flake of grass hay AM and PM	8	Active	AM	1
EQ_JT_1_20_15	1	JT	2015-01-20	NA	regular	iii	Folsom_Farm	USA:Folsom,LA	9	Gelding	Thoroughbred	healthy	3676	465	4Q Quality Blend	Flake of grass hay AM and PM	8	None	AM	1
EQ_LAC_1_20_15	1	Lacie	2015-01-20	NA	regular	iii	Loranger_Farm	USA:Loranger,LA	14	Mare	Paint	healthy	3268	299	2lbs Strategy	Flake of grass hay AM and PM	18	Moderate	no	0
EQ_LAC0_8_27_15_X6	2	Lacie	2015-08-27	0	time_study	ii	Loranger_Farm	USA:Loranger,LA	14	Mare	Paint	healthy	16047	608	2lbs Strategy	NA	NA	NA	NA	NA
EQ_LAC12_8_27_15_X10	2	Lacie	2015-08-27	12	time_study	ii	Loranger_Farm	USA:Loranger,LA	14	Mare	Paint	healthy	73949	583	2lbs Strategy	NA	NA	NA	NA	NA
EQ_LAC2_8_27_15_X7	2	Lacie	2015-08-27	2	time_study	ii	Loranger_Farm	USA:Loranger,LA	14	Mare	Paint	healthy	26854	656	2lbs Strategy	NA	NA	NA	NA	NA
EQ_LAC4_8_27_15_X8	2	Lacie	2015-08-27	4	time_study	ii	Loranger_Farm	USA:Loranger,LA	14	Mare	Paint	healthy	56300	699	2lbs Strategy	NA	NA	NA	NA	NA
EQ_LAC6_8_27_15_X9	2	Lacie	2015-08-27	6	time_study	ii	Loranger_Farm	USA:Loranger,LA	14	Mare	Paint	healthy	2698	332	2lbs Strategy	NA	NA	NA	NA	NA
EQ_MAR_1_15_15	1	Mari	2015-01-14	NA	regular	iii	Loranger_Farm	USA:Loranger,LA	7	Mare	welsh cob	healthy	4465	585	1lb Equine Senior AM and PM	flake of grass hay AM	18	Moderate	PM	1
EQ_MAR_EDG1_10_29_15_X76	2	Mari	2015-10-29	NA	edge	i	Loranger_Farm	USA:Loranger,LA	7	Mare	welsh cob	healthy	12438	528	1lb Equine Senior AM and PM	NA	NA	NA	NA	NA
EQ_MAR_EDG2_10_29_15_X77	2	Mari	2015-10-29	NA	edge	i	Loranger_Farm	USA:Loranger,LA	7	Mare	welsh cob	healthy	6301	492	1lb Equine Senior AM and PM	NA	NA	NA	NA	NA
EQ_MAR_EDG2_10_29_16_X78	2	Mari	2015-10-29	NA	edge	i	Loranger_Farm	USA:Loranger,LA	7	Mare	welsh cob	healthy	7574	480	1lb Equine Senior AM and PM	NA	NA	NA	NA	NA
EQ_MAR_EDG2_10_29_17_X79	2	Mari	2015-10-29	NA	edge	i	Loranger_Farm	USA:Loranger,LA	7	Mare	welsh cob	healthy	8120	526	1lb Equine Senior AM and PM	NA	NA	NA	NA	NA
EQ_MAR_EDG2_10_29_18_X80	2	Mari	2015-10-29	NA	edge	i	Loranger_Farm	USA:Loranger,LA	7	Mare	welsh cob	healthy	7508	556	1lb Equine Senior AM and PM	NA	NA	NA	NA	NA
EQ_MAR_EDG2_10_29_19_X81	2	Mari	2015-10-29	NA	edge	i	Loranger_Farm	USA:Loranger,LA	7	Mare	welsh cob	healthy	3510	403	1lb Equine Senior AM and PM	NA	NA	NA	NA	NA
EQ_MAR_EDG2_10_29_20_X82	2	Mari	2015-10-29	NA	edge	i	Loranger_Farm	USA:Loranger,LA	7	Mare	welsh cob	healthy	12415	612	1lb Equine Senior AM and PM	NA	NA	NA	NA	NA
EQ_MAR_EDG3_10_29_15_X83	2	Mari	2015-10-29	NA	edge	i	Loranger_Farm	USA:Loranger,LA	7	Mare	welsh cob	healthy	9908	488	1lb Equine Senior AM and PM	NA	NA	NA	NA	NA
EQ_MAR_MAS1_10_29_15_X84	2	Mari	2015-10-29	NA	mashed	i	Loranger_Farm	USA:Loranger,LA	7	Mare	welsh cob	healthy	16084	885	1lb Equine Senior AM and PM	NA	NA	NA	NA	NA
EQ_MAR_MAS2_10_29_15_X85	2	Mari	2015-10-29	NA	mashed	i	Loranger_Farm	USA:Loranger,LA	7	Mare	welsh cob	healthy	18061	630	1lb Equine Senior AM and PM	NA	NA	NA	NA	NA
EQ_MAR_MAS2_10_29_16_X86	2	Mari	2015-10-29	NA	mashed	i	Loranger_Farm	USA:Loranger,LA	7	Mare	welsh cob	healthy	12159	702	1lb Equine Senior AM and PM	NA	NA	NA	NA	NA
EQ_MAR_MAS2_10_29_17_X87	2	Mari	2015-10-29	NA	mashed	i	Loranger_Farm	USA:Loranger,LA	7	Mare	welsh cob	healthy	16582	648	1lb Equine Senior AM and PM	NA	NA	NA	NA	NA
EQ_MAR_MAS2_10_29_18_X88	2	Mari	2015-10-29	NA	mashed	i	Loranger_Farm	USA:Loranger,LA	7	Mare	welsh cob	healthy	6746	523	1lb Equine Senior AM and PM	NA	NA	NA	NA	NA
EQ_MAR_MAS2_10_29_19_X89	2	Mari	2015-10-29	NA	mashed	i	Loranger_Farm	USA:Loranger,LA	7	Mare	welsh cob	healthy	8016	604	1lb Equine Senior AM and PM	NA	NA	NA	NA	NA
EQ_MAR_MAS3_10_29_15_X91	2	Mari	2015-10-29	NA	mashed	i	Loranger_Farm	USA:Loranger,LA	7	Mare	welsh cob	healthy	23484	717	1lb Equine Senior AM and PM	NA	NA	NA	NA	NA
EQ_MYT_1_29_15	1	My T	2015-01-28	NA	regular	iii	Folsom_Farm	USA:Folsom,LA	9	Gelding	Thoroughbred	healthy	10382	336	NA	Flake of grass hay AM and PM	0	Moderate	NA	NA
EQ_OLL_1_15_15	1	Ollie	2015-01-14	NA	regular	iii	Loranger_Farm	USA:Loranger,LA	22	Gelding	Warmblood	healthy	3892	503	3lbs Equine Senior AM and PM	Flake of grass hay AM and PM	8	Low	No	0
EQ_PAC_1_20_15	1	Paco	2015-01-20	NA	regular	iii	Hammond_Farm	USA:Hammond,LA	20	Gelding	Arabian	healthy	3939	357	2.5lbs Healthy Edge AM and PM	Flake of grass hay AM and PM	8	None	No	0
EQ_SON_1_20_15	1	Sonny	2015-01-20	NA	regular	iii	Hammond_Farm	USA:Hammond,LA	10	Gelding	Arabian	healthy	3559	309	3.5lbs Healthy Edge AM and PM	Flake of Grass hay PM	0	Acitve	AM	1
EQ_TIA_1_20_15	1	Tia	2015-01-20	NA	regular	iii	Folsom_Farm	USA:Folsom,LA	9	Mare	Thoroughbred	healthy	3814	396	4Q Quality Blend	Flake of grass hay AM and PM	8	Active	AM	1
EQ_TRA_1_15_15	1	Traveler	2015-01-14	NA	regular	iii	Loranger_Farm	USA:Loranger,LA	19	Gelding	Warmblood	healthy	3829	434	2lbs Strategy	Flake of grass hay AM and PM	8	Low	No	0
EQ_TRA0_8_27_15_X11	2	Traveler	2015-08-27	0	time_study	ii	Loranger_Farm	USA:Loranger,LA	19	Gelding	Warmblood	healthy	13320	748	2lbs Strategy	NA	NA	NA	NA	NA
EQ_TRA12_8_27_15_X15	2	Traveler	2015-08-27	12	time_study	ii	Loranger_Farm	USA:Loranger,LA	19	Gelding	Warmblood	healthy	47474	507	2lbs Strategy	NA	NA	NA	NA	NA
EQ_TRA4_8_27_15_X13	2	Traveler	2015-08-27	4	time_study	ii	Loranger_Farm	USA:Loranger,LA	19	Gelding	Warmblood	healthy	13913	896	2lbs Strategy	NA	NA	NA	NA	NA
EQ_TRA6_8_27_15_X14	2	Traveler	2015-08-27	6	time_study	ii	Loranger_Farm	USA:Loranger,LA	19	Gelding	Warmblood	healthy	127293	680	2lbs Strategy	NA	NA	NA	NA	NA
