# Supplementary material for: Rapid regrowth and detection of microbial contaminants in equine fecal microbiome samples
Source: PLoS One. 2017 Nov 1;12(11):e0187044. doi: 10.1371/journal.pone.0187044 (PMC5665523; doi:10.1371/journal.pone.0187044)
Supplement: S2 Table — Comparison of relative abundances of phyla from other studies, DNA extraction methodology, PCR primers used, and DNA sequencing technology. (XLSX) [file pone.0187044.s003.xlsx]

## Sheet: Phylum Relative Abundances
Study	Firmicutes	Bacteroidetes	Verrucomicrobia	Fibrobacteres	Spirochaetes	Tenericutes	Cyanobacteria	Actinobacteria	Proteobacteria	Fusobacteria
This study (homogenized fresh samples)	14.9	34.3	32.5	11.3	5.2	1.1	0.2	0.001	0.2	ND
Steelman et al. 2012 (control)	69.21	5.71	18.13		2.52				0.95
Steelman et al. 2012 (laminitis)	56.72	9.94	27.63		2.52				0.95
Costa et al. 2012 (healthy)	68.1	14.2			1.9			4.5	10.1
Costa et al. 2012 (colitis)	30.3	40			0.3			0.4	18.74	5.2
Zhao et al. (2016) (Mongolian)	56	33	2	1	6				1
Zhao et al. (2016) (Thoroughbred)	53	32	3		5
Liu et al.(donkey male)	64	23	5		2				2
Liu et al.(donkey female)	64	21	5		2				4
Costa et al. 2015*	36	0.9	27	4	7	0.6			3
Dougal et al. 2013*	48	40.4		4	1.6			1	1.4
O'Donnell et al.2013	48-74	17-31	2 to 11		2 to 6				1 to 11
Shepherd et al. 2011	43.7	3.7	4.1	0.75	2.06	0.13	0.12	1.6	3.75
Dougal et al. 2017	35	52		<4	<4			<4	<4
Rodriguez et al. 2015 (diarrhea +)*	45	30	10		2				2	4
Rodriguez et al. 2015 (diarrhea -)*	58	28	4		1				<1	<1
Ericsson et al. 2016 (dorsal colon luminal contents)†	39	41	11	2	4	0.5	0.2	0.1	0.5	0.0004
All values are repoted means or ranges, when presented by authors
*relative abundances extracted from bargraph
†relative abundances calculated using raw data deposited in SRA (PRJNA322656) by Ericsson et al.

## Sheet: study_details
Study	16S V region(s)	forward primer	reverse primer	seq. platform	DNA extraction method	sample_type	primary reference	primer reference
This study (homogenized fresh samples)	V4	515f	806r	Ion Torrent PGM (OT 400)	MoBio PowerSoil	feces	This study	Bates et al. Examining the global distribution of dominant archaeal populations in soil. ISME J. 2011;5(5):908–917.
Steelman et al. 2012 (control)	V5-V9	939f	1492r	454FLX	Bead beating, phenol:chloroform:isoamyl†	feces	Steelman et al. Pyrosequencing of 16S rRNA genes in fecal samples reveals high diversity of hindgut microflora in horses and potential links to chronic laminitis. BMC Vet Res. 2012;8(1):1.	Rudi et al. Strain characterization and classification of oxyphotobacteria in clone cultures on the basis of 16S rRNA sequences from the variable regions V6, V7, and V8. Apl. Environ. Microbiol. 1997;63(7):2593-2599.
Costa et al. 2012	V3-V5	357f	926r	454 GS Titanium	E.Z.N.A. Stool DNA Kit (Omega Bio-Tek)	feces	Costa et al. Comparison of the fecal microbiota of healthy horses and horses with colitis by high throughput sequencing of the V3-V5 region of the 16S rRNA gene. PloS One. 2012;7(7):e41484.	Wu et al. Sampling and pyrosequencing methods for characterizing bacterial communities in the human gut using 16S sequence tags. BMC Microbiol. 2010;10:206.
Zhao et al. (2016)	V4	no ref*	no ref*	Illumina Miseq	QIAamp DNA stool mini kit (QIAGEN)	feces	Zhao et al. Comparison of Fecal Microbiota of Mongolian and Thoroughbred Horses by High-throughput Sequencing of the V4 Region of the 16S rRNA Gene. Asian Australes. J. Anim. Sci. 2016;29(9):1345-1352.	*Primer sequence provided, but no reference provided
Liu et al.(donkey)	V5-V6	no ref*	no ref*	Illumina Miseq	QIAamp DNA stool mini kit (QIAGEN)	feces	Liu et al. Analysis of the gut microbiota by high-throughput sequencing of the V5–V6 regions of the 16S rRNA gene in donkey. Curr Microbiol. 2014;68(5):657–662.
Costa et al. 2015	V4	S-D-Bact-0564-a-S-15	S-D-Bact-0785-b-A-18	Illumina Miseq	E.Z.N.A. Stool DNA Kit (Omega Bio-Tek)	feces	Costa et al. Changes in the equine fecal microbiota associated with the use of systemic antimicrobial drugs. BMC Vet Res. 2015;11(1):19.	Klindworth et al. Evaluation of general 16S ribosomal RNA gene PCR primers for classical and next-generation sequencing-based diversity studies. Nucleic Acids Res. 2013;41:e1.
Dougal et al. 2013	V1-V2	27F	357R	454FLX Titanium	QIAamp DNA stool mini kit (QIAGEN)†	feces	Dougal et al. Identification of a core bacterial community within the large intestine of the horse. PloS One. 2013;8(10):e77660.	Liu et al. Short pyrosequencing reads suffice for accurate microbial community analysis. Nucleic Acids Res. 2007; 35, e120.
O'Donnell et al.2013	V4	564F	806R	454FLX	Isolate faecal DNA kit (myBio)	feces	O’Donnell et al. The core faecal bacterial microbiome of Irish Thoroughbred racehorses. Lett Appl Microbiol. 2013;57(6):492–501.
Shepherd et al. 2011	V4	Jesus et al. 2010*	Jesus et al. 2010*	454FLX	ZR Soil Microbe DNA MiniPrep kit (Zymo Research)†	feces	Shepherd ML, Swecker WS, Jensen RV, Ponder MA. Characterization of the fecal bacteria communities of forage-fed horses by pyrosequencing of 16S rRNA V4 gene amplicons. FEMS Microbiol Lett. 2012;326(1):62–68.	Jesus et al. Bacterial Communities in the Rhizosphere of Biofuel Crops Grown on Marginal Lands as Evaluated by 16S rRNA Gene Pyrosequences. Bioenerg. Res. 2010;3:20-27.
Dougal et al. 2017	V1-V2	27F	357R	454FLX Titanium	QIAamp DNA stool mini kit (QIAGEN)†	feces	Dougal et al. Changes in the Total Fecal Bacterial Population in Individual Horses Maintained on a Restricted Diet Over 6 Weeks. Front Microbiol. 2017;8:1502.	Liu et al. Short pyrosequencing reads suffice for accurate microbial community analysis. Nucleic Acids Res. 2007; 35, e120.
Rodriguez et al. 2015	V1-V3	E9-E29	E514-E530	454 GS	PSPR Sin Stool DNA Plus Kit 00310 (Invitek)	feces	Rodriguez et al. Faecal microbiota characterisation of horses using 16 rdna barcoded pyrosequencing, and carriage rate of clostridium difficile at hospital admission. BMC Microbiol. 2015;15(1):181.	Delcenserie et al. Microbiota characterization of a Belgian protected designation of origin cheese, Herve cheese, using metagenomic analysis. Journal of dairy science. 2014;97:6046-56.
Ericsson et al. 2016	V4	515f	806r	Illumina Miseq V2 Chemistry 2x250bp paired end	MoBio Powerfecal†	dorsal colon luminal contents	Ericsson et al. A Microbiological Map of the Healthy Equine Gastrointestinal Tract. PloS One. 2016;11(11):e0166523	Caporaso et al. Global Patterns of 16S rRNA diversity at a depth of millions of sequences per sample. PNAS 2011; 108 Suppl 1:4516-4522
*Primer sequence provided
†Refer to paper for modifications of DNA extraction procedure
